# Supplementary material for: Midnight/midday-synchronized expression of cryptochrome genes in the eyes of three teleost species, zebrafish, goldfish, and medaka
Source: Zoological Lett. 2022 Jun 7;8:8. doi: 10.1186/s40851-022-00192-4 (PMC9172026; doi:10.1186/s40851-022-00192-4)
Supplement: Supplementary file 1 — Additional file 1: Supplementary Table S1. Accession numbers of amino acid sequences used to construct the phylogenetic tree [file 40851_2022_192_MOESM1_ESM.xlsx]

## Sheet: Table S1
	Table S1. Accession numbers of amino acid sequences used in the phylogenetic tree.
	Protein name	Acc. No.
	OlCRY1aa	XP_004083252
	OlCRY1ab	XP_004069915
	OlCRY1ba	XP_023812754
	OlCRY2	XP_004070204
	Ol[6-4]PHR	XP_004067451
	gCRY1aa	XP_026088683
	gCRY1ab	XP_026086548
	gCRY1ba	XP_026098882
	gCRY1bb	XP_026119841
	gCRY2	XP_026094635
	gCRY4	XP_026119844
	g[6-4]PHR	XP_026129799
	zCRY1aa	NP_001070765
	zCRY1ab	NP_571865
	zCRY1ba	NP_571866
	zCRY1bb	NP_571867
	zCRY2	AAH46088
	zCRY4	NP_571862
	z[6-4]PHR	NP_571863
	TrCRY1aa	XP_011611545
	TrCRY1ba	XP_029690254
	TrCRY2	XP_0296877911
	Tr[6-4]PHR	XP_011607950
	SgCRY1aa	FX985477
	SgCRY1ab	BAL72538
	SgCRY1ba	FX985476
	SgCRY2	BAL72559
	mCRY1	NP_031797
	mCRY2	NP_034093
	hCRY1	NP_004066
	hCRY2	BAG64048
	cCRY1	NP_989576
	cCRY2	NP_989575
	cCRY4	NP_001034685
	XlCRY1	NP_001081129
	XlCRY2a	NP_001082139
	XlCRY2b	AAK94667
	XlCRY4	NP_001088990
	Xl[6-4]PHR	NP_001081421
	XtCRY1	NP_001017311
	XtCRY2	XP_031756344
	XtCRY4	NP_001123706
	dCRY	NP_732407
