# Supplementary material for: Midnight/midday-synchronized expression of cryptochrome genes in the eyes of three teleost species, zebrafish, goldfish, and medaka
Source: Zoological Lett. 2022 Jun 7;8:8. doi: 10.1186/s40851-022-00192-4 (PMC9172026; doi:10.1186/s40851-022-00192-4)
Supplement: Supplementary file 2 — Additional file 2: Supplementary Table S2. Cosinor fitting for data shown in Figures 2–4 [file 40851_2022_192_MOESM2_ESM.xlsx]

## Sheet: TableS2
	Table S2. Cosinor fitting for data shown in Figures 2-4.
		LD			SD			LD-DD			SD-DD
		numbers of sines	p-value, wave fit		numbers of sines	p-value, wave fit		numbers of sines	p-value, wave fit		numbers of sines	p-value, wave fit
	Zebrafish
	zCry1aa	1	<0.01		3	<0.01		2	<0.01		2	<0.01
	zCry1ab	N.D.	N.D.		4	<0.01		5	<0.01		5	<0.01
	zCry1ba	2	<0.01		4	<0.01		1	0.016		1	<0.01
	zCry1bb	1	<0.01		3	<0.01		2	<0.01		2	<0.01
	zCry2	2	<0.01		3	<0.01		5	<0.01		4	<0.01
	zCry4	1	<0.01		2	<0.01		1	<0.01		1	0.014
	Goldfish
	gCry1aa	1	<0.01		1	<0.01		1	0.026		2	<0.01
	gCry1ab	4	<0.01		6	<0.01		2	<0.01		2	<0.01
	gCry1ba	2	<0.01		2	<0.01		2	<0.01		4	<0.01
	gCry1bb	4	<0.01		3	<0.01		1	<0.01		2	<0.01
	gCry2	4	<0.01		6	<0.01		2	0.016		3	0.045
	gCry4	1	<0.01		4	<0.01		1	<0.01		2	<0.01
	Medaka
	OlCry1aa	2	<0.01		2	<0.01		3	0.013		2	<0.01
	OlCry1ab	2	<0.01		2	<0.01		5	<0.01		2	<0.01
	OlCry1ba	2	<0.01		1	<0.01		1	<0.01		2	0.028
	OlCry2	2	<0.01		2	<0.01		2	<0.01		2	<0.01
