# Supplementary material for: Midnight/midday-synchronized expression of cryptochrome genes in the eyes of three teleost species, zebrafish, goldfish, and medaka
Source: Zoological Lett. 2022 Jun 7;8:8. doi: 10.1186/s40851-022-00192-4 (PMC9172026; doi:10.1186/s40851-022-00192-4)
Supplement: Supplementary file 3 — Additional file 3: Supplementary Tables S3–S5. p-values in Kruskal-Wallis test for data shown in Figures 2–4 [file 40851_2022_192_MOESM3_ESM.xlsx]

## Sheet: Table S3
	Table S3. p-values in Kruskal-Wallis test for data shown in Figure 2.
	Gene, condition	p value
	zCry1aa LD	<0.001
	zCry1aa LD-DD	<0.001
	zCry1aa SD	<0.001
	zCry1aa SD-DD	<0.001
	zCry1ab LD	<0.001
	zCry1ab LD-DD	<0.001
	zCry1ab SD	<0.001
	zCry1ab SD-DD	<0.001
	zCry1ba LD	<0.001
	zCry1ba LD-DD	<0.001
	zCry1ba SD	<0.001
	zCry1ba SD-DD	<0.001
	zCry1bb LD	<0.001
	zCry1bb LD-DD	<0.001
	zCry1bb SD	<0.001
	zCry1bb SD-DD	<0.001
	zCry2 LD	<0.001
	zCry2 LD-DD	<0.001
	zCry2 SD	<0.001
	zCry2 SD-DD	<0.001
	zCry4 LD	<0.001
	zCry4 LD-DD	<0.001
	zCry4 SD	<0.001
	zCry4 SD-DD	<0.001

## Sheet: Table S4
	Table S4. p-values in Kruskal-Wallis test for data shown in Figure 3.
	Gene, condition	p value
	gCry1aa LD	<0.001
	gCry1aa LD-DD	<0.001
	gCry1aa SD	<0.001
	gCry1aa SD-DD	<0.001
	gCry1ab LD	<0.001
	gCry1ab LD-DD	<0.001
	gCry1ab SD	<0.001
	gCry1ab SD-DD	<0.001
	gCry1ba LD	<0.001
	gCry1ba LD-DD	<0.001
	gCry1ba SD	<0.001
	gCry1ba SD-DD	<0.001
	gCry1bb LD	<0.001
	gCry1bb LD-DD	<0.001
	gCry1bb SD	<0.001
	gCry1bb SD-DD	<0.001
	gCry2 LD	<0.001
	gCry2 LD-DD	<0.001
	gCry2 SD	<0.001
	gCry2 SD-DD	<0.001
	gCry4 LD	<0.001
	gCry4 LD-DD	<0.001
	gCry4 SD	<0.001
	gCry4 SD-DD	<0.001

## Sheet: Table S5
	Table S5. p-values in Kruskal-Wallis test for data shown in Figure 4.
	Gene, condition	p value
	OlCry1aa LD	<0.001
	OlCry1aa LD-DD	<0.001
	OlCry1aa SD	<0.001
	OlCry1aa SD-DD	<0.001
	OlCry1ab LD	<0.001
	OlCry1ab LD-DD	<0.001
	OlCry1ab SD	<0.001
	OlCry1ab SD-DD	<0.001
	OlCry1ba LD	<0.001
	OlCry1ba LD-DD	<0.001
	OlCry1ba SD	<0.001
	OlCry1ba SD-DD	<0.001
	OlCry2 LD	<0.001
	OlCry2 LD-DD	<0.001
	OlCry2 SD	<0.001
	OlCry2 SD-DD	<0.001
