# Supplementary material for: Midnight/midday-synchronized expression of cryptochrome genes in the eyes of three teleost species, zebrafish, goldfish, and medaka
Source: Zoological Lett. 2022 Jun 7;8:8. doi: 10.1186/s40851-022-00192-4 (PMC9172026; doi:10.1186/s40851-022-00192-4)
Supplement: Supplementary file 4 — Additional file 4: Supplementary Tables S6–S8. p-values in Mann-Whitney U test for data shown in Figures 2–4 [file 40851_2022_192_MOESM4_ESM.xlsx]

## Sheet: Table S6
	Table S6. p-values in Mann-Whitney U test for data shown in Figure 2.
	Gene, condition	p value
	zCry1aa LD vs LD-DD	<0.05
	zCry1aa SD vs SD-DD	<0.05
	zCry1ab LD vs LD-DD	<0.05
	zCry1ab SD vs SD-DD	<0.05
	zCry1ba LD vs LD-DD	0.5588
	zCry1ba SD vs SD-DD	0.2244
	zCry1bb LD vs LD-DD	0.061
	zCry1bb SD vs SD-DD	0.2915
	zCry2 LD vs LD-DD	0.7133
	zCry2 SD vs SD-DD	0.9009
	zCry4 LD vs LD-DD	0.6391
	zCry4 SD vs SD-DD	0.4648

## Sheet: Table S7
	Table S7. p-values in Mann-Whitney U test for data shown in Figure 3.
	Gene, condition	p value
	gCry1aa LD vs LD-DD	<0.05
	gCry1aa SD vs SD-DD	<0.05
	gCry1ab LD vs LD-DD	0.4711
	gCry1ab SD vs SD-DD	0.3667
	gCry1ba LD vs LD-DD	<0.05
	gCry1ba SD vs SD-DD	0.836
	gCry1bb LD vs LD-DD	0.1085
	gCry1bb SD vs SD-DD	0.2794
	gCry2 LD vs LD-DD	0.983
	gCry2 SD vs SD-DD	0.495
	gCry4 LD vs LD-DD	0.8358
	gCry4 SD vs SD-DD	0.8133

## Sheet: Table S8
	Table S8. p-values in Mann-Whitney U test for data shown in Figure 4.
	Gene, condition	p value
	OlCry1aa LD vs LD-DD	<0.05
	OlCry1aa SD vs SD-DD	0.1615
	OlCry1ab LD vs LD-DD	0.2377
	OlCry1ab SD vs SD-DD	0.09891
	OlCry1ba LD vs LD-DD	0.2193
	OlCry1ba SD vs SD-DD	<0.05
	OlCry2 LD vs LD-DD	0.818
	OlCry2 SD vs SD-DD	<0.05
